# Supplementary material for: Genetic Etiology of Permanent Congenital Hypothyroidism in Korean Patients: A Whole-Exome Sequencing Study
Source: Int J Mol Sci. 2025 May 7;26(9):4465. doi: 10.3390/ijms26094465 (PMC12072708; doi:10.3390/ijms26094465)
Supplement: Supplementary file 1 [file ijms-26-04465-s001.zip]

Archive with 1 entries (1 files):
- ijms-3554537-supplementary.pdf
